# Supplementary material for: Glycan Profile and Sequence Variants of Certified Ricin Reference Material and Other Ricin Samples Yield Unique Molecular Signature Features
Source: Toxins (Basel). 2024 May 26;16(6):243. doi: 10.3390/toxins16060243 (PMC11209631; doi:10.3390/toxins16060243)
Supplement: Supplementary file 1 [file toxins-16-00243-s001.zip]

Archive with 1 entries (1 files):
- toxins-2974564-supplementary.pdf
